# Supplementary material for: Examination of Quaternary Ammonium Compound Resistance in Proteus mirabilis Isolated from Cooked Meat Products in China
Source: Front Microbiol. 2017 Dec 11;8:2417. doi: 10.3389/fmicb.2017.02417 (PMC5732425; doi:10.3389/fmicb.2017.02417)
Supplement: Supplementary file 1 [file Table_1.XLSX]

## Sheet: Sheet1
TABLE S1 Identification of suspected colonies selected from cooked meat samples in this study.
Sample ID	Sample type	Salmonell-like coloniesa	Isolates with swarming phenotypeb	Identification of isolates with swarming phenotype
1	Sauced meat	+	+	P. mirabilis
2	Sauced meat	+	－
3	Sauced meat
4	Sauced meat	+	－
5	Sauced meat
6	Roasted meat
7	Sauced meat	+	+	P. mirabilis
8	Sauced meat	+	+	P. mirabilis
9	Sauced meat	+	－
10	Roasted meat
11	Roasted meat
12	Roasted meat
13	Sauced meat
14	Sauced meat	+	+	P. mirabilis
15	Sauced meat
16	Roasted meat
17	Sauced meat
18	Sauced meat	+	+	P. mirabilis
19	Sauced meat	+	+	P. mirabilis
20	Roasted meat
21	Roasted meat	+	+	P. vulgaris
22	Roasted meat	+	－
23	Roasted meat	+	－
24	Roasted meat
25	Roasted meat
26	Sauced meat	+	+	P. mirabilis
27	Sauced meat	+	+	P. mirabilis
28	Roasted meat
29	Roasted meat	+	+	P. mirabilis
30	Sauced meat
31	Sauced meat
32	Sauced meat	+	+	P. mirabilis
33	Roasted meat
34	Sauced meat	+	－
35	Sauced meat	+	+	P. mirabilis
36	Sauced meat	+	+	P. mirabilis
37	Sauced meat
38	Sauced meat	+	+	P. mirabilis
39	Roasted meat
40	Roasted meat
41	Sauced meat
42	Sauced meat	+	+	P. mirabilis
43	Sauced meat
44	Sauced meat	+	+	P. mirabilis
45	Roasted meat
46	Roasted meat
47	Roasted meat
48	Roasted meat
49	Roasted meat
50	Roasted meat
51	Sauced meat
52	Sauced meat	+	+	P. mirabilis
53	Sauced meat	+	+	P. mirabilis
54	Roasted meat
55	Sauced meat
56	Roasted meat
57	Sauced meat	+	－
58	Sauced meat
59	Sauced meat	+	+	P. mirabilis
60	Roasted meat
61	Sauced meat
62	Sauced meat
63	Roasted meat
64	Roasted meat
65	Sauced meat	+	+	P. vulgaris
66	Sauced meat	+	－
67	Roasted meat	+	－
68	Roasted meat	+	－
69	Sauced meat	+	+	P. mirabilis
70	Sauced meat
71	Roasted meat
72	Roasted meat
73	Roasted meat
74	Sauced meat	+	+	P. mirabilis
75	Sauced meat
76	Sauced meat
77	Sauced meat
78	Roasted meat	+	+	P. mirabilis
79	Roasted meat	+	+	P. mirabilis
80	Roasted meat
81	Roasted meat
82	Sauced meat	+	+	P. mirabilis
83	Roasted meat
84	Roasted meat	+	+	P. mirabilis
85	Roasted meat	+	－
86	Roasted meat
87	Roasted meat
88	Sauced meat	+	+	P. mirabilis
89	Sauced meat	+	+	P. mirabilis
90	Sauced meat
91	Sauced meat	+	+	P. mirabilis
92	Sauced meat	+	+	P. mirabilis
93	Roasted meat	+	+	P. mirabilis
94	Roasted meat
95	Sauced meat	+	+	P. mirabilis
96	Sauced meat	+	+	P. mirabilis
97	Sauced meat	+	+	P. mirabilis
98	Sauced meat
99	Sauced meat
100	Sauced meat	+	+	P. mirabilis
101	Sauced meat	+	+	P. mirabilis
102	Roasted meat
103	Sauced meat	+	－
104	Roasted meat	+	－
105	Sauced meat
106	Roasted meat
107	Sauced meat	+	－
108	Roasted meat	+	－
109	Sauced meat	+	+	P. mirabilis
110	Sauced meat
111	Sauced meat	+	+	P. mirabilis
112	Sauced meat	+	+	P. mirabilis
113	Sauced meat
114	Sauced meat	+	－
115	Sauced meat	+	－
116	Sauced meat
117	Sauced meat
118	Sauced meat
119	Sauced meat	+	+	P. mirabilis
120	Roasted meat
121	Roasted meat	+	+	P. mirabilis
122	Roasted meat	+	+	P. mirabilis
123	Roasted meat
124	Sauced meat	+	+	P. mirabilis
125	Sauced meat	+	+	P. mirabilis
126	Roasted meat	+	+	P. mirabilis
127	Sauced meat
128	Sauced meat
129	Sauced meat	+	+	P. mirabilis, Salmonell
130	Sauced meat
131	Sauced meat	+	－
132	Sauced meat	+	－
133	Sauced meat
134	Sauced meat	+	+	P. mirabilis
135	Sauced meat
136	Sauced meat	+	－
137	Sauced meat	+	－
138	Sauced meat	+	－
139	Roasted meat	+	+	P. mirabilis
140	Roasted meat	+	+	P. mirabilis
141	Roasted meat	+	－
142	Roasted meat	+	－
143	Roasted meat	+	+	P. mirabilis
144	Roasted meat
145	Roasted meat
146	Sauced meat	+	+	P. mirabilis
147	Sauced meat	+	+	P. mirabilis
148	Sauced meat
149	Sauced meat	+	－
150	Sauced meat	+	－
151	Sauced meat	+	－
152	Sauced meat
153	Sauced meat
154	Sauced meat
155	Sauced meat
156	Sauced meat
157	Roasted meat	+	+	P. vulgaris
158	Roasted meat
159	Roasted meat
160	Sauced meat
161	Sauced meat
162	Sauced meat
163	Sauced meat
164	Sauced meat	+	－
165	Sauced meat
166	Sauced meat
167	Sauced meat
168	Roasted meat	+	+	P. mirabilis
169	Sauced meat
170	Sauced meat	+	－
171	Sauced meat	+	－
172	Sauced meat	+	－
173	Sauced meat
174	Roasted meat	+	+	P. mirabilis, P. vulgaris
175	Roasted meat
176	Roasted meat
177	Sauced meat	+	+	P. vulgaris
178	Roasted meat	+	－
a "+", presence of Salmonell-like colonies;
b "+", the sample was positive for isolate(s) with swarming phenotype; "-", the sample was negative for isolate with swarming phenotype;
