# Supplementary material for: Examination of Quaternary Ammonium Compound Resistance in Proteus mirabilis Isolated from Cooked Meat Products in China
Source: Front Microbiol. 2017 Dec 11;8:2417. doi: 10.3389/fmicb.2017.02417 (PMC5732425; doi:10.3389/fmicb.2017.02417)
Supplement: Supplementary file 2 [file Table_2.XLSX]

## Sheet: Sheet1
TABLE S2 Distribution of BC MICs and QAC resistance genes among P. mirabilis isolates from cooked meat samples in this study.
Strain ID	Source	MIC for BC(µg/mL)	QAC resistance genes
			sugE(c)	sugE(p)	qacE	qacEΔ1	qacH	qacG	qacF	emrE	mdfA	ydgE/ydgF
PM1	Sauced meat	32	+	+	+	+				+	+	+
PM2	Sauced meat	12									+	+
PM3	Sauced meat	24	+	+	+	+				+	+	+
PM4	Sauced meat	28	+	+			+				+
PM5	Sauced meat	28									+	+
PM6	Roasted meat	4									+	+
PM7	Roasted meat	12			+	+					+	+
PM8	Sauced meat	12	+							+	+	+
PM9	Sauced meat	24	+		+	+				+	+	+
PM10	Roasted meat	16	+	+							+
PM11	Roasted meat	24	+		+	+				+	+	+
PM12	Sauced meat	24	+	+						+	+	+
PM13	Sauced meat	32		+	+	+				+	+	+
PM14	Sauced meat	32								+	+	+
PM15	Sauced meat	28			+	+					+	+
PM16	Sauced meat	>32			+	+					+	+
PM17	Sauced meat	24			+	+					+	+
PM18	Sauced meat	32	+								+	+
PM19	Roasted meat	32	+				+				+	+
PM20	Sauced meat	24			+	+					+	+
PM21	Sauced meat	>32		+	+	+				+	+	+
PM22	Roasted meat	16									+	+
PM23	Sauced meat	24			+	+					+	+
PM24	Sauced meat	24			+	+					+	+
PM25	Sauced meat	12								+	+	+
PM26	Roasted meat	16		+	+	+				+	+	+
PM27	Sauced meat	32	+	+	+	+				+	+	+
PM28	Sauced meat	12	+							+	+	+
PM29	Sauced meat	24	+	+	+	+				+	+	+
PM30	Sauced meat	32	+	+							+
PM31	Sauced meat	28									+	+
PM32	Sauced meat	4									+	+
PM33	Sauced meat	12			+	+					+	+
PM34	Roasted meat	32	+							+	+	+
PM35	Roasted meat	24	+		+	+				+	+	+
PM36	Roasted meat	24	+	+							+
PM37	Sauced meat	24	+		+	+				+	+	+
PM38	Sauced meat	24	+	+						+	+	+
PM39	Sauced meat	32		+	+	+				+	+	+
PM40	Sauced meat	32								+	+	+
PM41	Sauced meat	28			+	+					+	+
PM42	Roasted meat	>32			+	+					+	+
PM43	Sauced meat	24			+	+					+	+
PM44	Roasted meat	32	+	+							+
PM45	Sauced meat	28	+								+	+
PM46	Sauced meat	24			+	+					+	+
PM47	Sauced meat	>32		+	+	+				+	+	+
PM48	Sauced meat	16									+	+
PM49	Sauced meat	24			+	+					+	+
PM50	Roasted meat	24			+	+					+	+
PM51	Sauced meat	12								+	+	+
PM52	Sauced meat	16		+	+	+				+	+	+
